# Supplementary material for: Structured Cardiac Assessment and Treatment Following Exacerbations of COPD (SCATECOPD): A Pilot Randomised Controlled Trial
Source: Biomedicines. 2025 Mar 7;13(3):658. doi: 10.3390/biomedicines13030658 (PMC11940601; doi:10.3390/biomedicines13030658)
Supplement: Supplementary file 1 [file biomedicines-13-00658-s001.zip]

Archive with 1 entries (1 files):
- biomedicines-3476378-supplementary.pdf
